# Supplementary material for: The Role of Mitochondrial Protein UPS1 in Regulating Pathogenicity of Candida albicans
Source: J Fungi (Basel). 2026 Jun 4;12(6):411. doi: 10.3390/jof12060411 (PMC13302225; doi:10.3390/jof12060411)
Supplement: Supplementary file 1 [file jof-12-00411-s001.zip]

Archive with 2 entries (2 files):
- jof-4290700-supplementary.pdf
- Table S5.xls
